# Supplementary material for: Next‐generation sequencing‐based analysis to assess the pattern of relapse in patients with Philadelphia‐positive acute lymphoblastic leukemia
Source: EJHaem. 2022 Sep 9;3(4):1145–53. doi: 10.1002/jha2.514 (PMC9713221; doi:10.1002/jha2.514)
Supplement: Supplementary file 2 — Supplementary information [file JHA2-3-1145-s002.xlsx]

## Sheet: Table_S1
Gene ID
ABL1
ABL2
ARID2
BRAF
BTLA
CD200
CDKN2A
CDKN2B
CEBPA
CREBBP
CRLF2
DNMT3A
E2A
EBF1
EP300
EPOR
ETV6
EZH2
FAT1
GNB1
IKZF1
IL2RB
IL7R
ITPKB
JAK1
KMT2D
LMO2
MYC
NF1
NOTCH2
NSD2
NT5C2
PAX5
PBX1
PDGFRB
PPM1D
RAG2
RB1
RUNX1
SETD2
SF1
SH2B3
STAG2
TSLP
TYK2

## Sheet: Table_S2
Gene_list_for_copy_number_alterations
IKZF1
CD200
CDKN2A
CDKN2B
ADD3
KRAS
BTG1
ETV6
MDM2
RB1
ATP10A
TCF12
SLX4IP
ERG
BTLA
ARHGAP24
LEF1
MEF2C
EBF1
HBS1L
CDK6
TOX
PAX5
MLLT3
FOCAD
PTPRD
JAK2
VPREB1

## Sheet: Sheet2
SampleID	chrom	position	ref	var	tumor_reads1	tumor_reads2	tumor_var_freq	tumor_reads1_plus	tumor_reads1_minus	tumor_reads2_plus	tumor_reads2_minus	Func.refGene	Gene.refGene	ExonicFunc.refGene	AAChange.refGene	cytoBand
16-Dx	9	37020779	C	A	289	200	0.409	141	148	69	131	exonic	PAX5	nonsynonymous SNV	PAX5:NM_001280547:exon2:c.G66T:p.Q22H,PAX5:NM_001280548:exon2:c.G66T:p.Q22H,PAX5:NM_001280549:exon2:c.G66T:p.Q22H,PAX5:NM_001280550:exon2:c.G66T:p.Q22H,PAX5:NM_001280552:exon2:c.G66T:p.Q22H,PAX5:NM_001280553:exon2:c.G66T:p.Q22H,PAX5:NM_001280554:exon2:c.G66T:p.Q22H,PAX5:NM_001280555:exon2:c.G66T:p.Q22H,PAX5:NM_016734:exon2:c.G66T:p.Q22H	9p13.2
22-Dx	21	36231773	C	A	533	450	0.4578	354	179	298	152	exonic	RUNX1	nonsynonymous SNV	RUNX1:NM_001001890:exon3:c.G530T:p.R177L,RUNX1:NM_001122607:exon3:c.G530T:p.R177L,RUNX1:NM_001754:exon6:c.G611T:p.R204L	21q22.12
41-Dx	21	36259172	G	T	228	136	0.3736	149	79	95	41	exonic	RUNX1	nonsynonymous SNV	RUNX1:NM_001001890:exon1:c.C238A:p.R80S,RUNX1:NM_001122607:exon1:c.C238A:p.R80S,RUNX1:NM_001754:exon4:c.C319A:p.R107S	21q22.12
11-Dx	3	47059130	T	A	767	654	0.4602	563	204	493	161	exonic	SETD2	stopgain	SETD2:NM_001349370:exon19:c.A7399T:p.K2467X,SETD2:NM_014159:exon20:c.A7531T:p.K2511X	3p21.31
23-Dx	3	47165317	A	+T	1150	350	0.2333	698	452	216	134	exonic	SETD2	frameshift insertion	SETD2:NM_001349370:exon2:c.676dupA:p.I226Nfs*2,SETD2:NM_014159:exon3:c.808dupA:p.I270Nfs*2	3p21.31
34-Dx	3	47059144	T	-TAAAGTC	875	196	0.183	639	236	126	70	exonic	SETD2	stopgain	SETD2:NM_001349370:exon19:c.7384_7385insGACTTT:p.K2462_E2520delinsRL,SETD2:NM_014159:exon20:c.7516_7517insGACTTT:p.K2506_E2564delinsRL	3p21.31
34-Dx	3	47164618	T	+C	780	409	0.344	473	307	243	166	exonic	SETD2	frameshift insertion	SETD2:NM_001349370:exon2:c.1375dupG:p.E459Gfs*16,SETD2:NM_014159:exon3:c.1507dupG:p.E503Gfs*16	3p21.31
7-Dx	3	47059228	A	T	1440	233	0.1393	677	763	114	119	exonic	SETD2	nonsynonymous SNV	SETD2:NM_001349370:exon19:c.T7301A:p.M2434K,SETD2:NM_014159:exon20:c.T7433A:p.M2478K	3p21.31
32-Dx	20	31023255	G	T	1819	162	0.0818	1056	763	107	55	exonic	ASXL1	stopgain	ASXL1:NM_015338:exon12:c.G2740T:p.E914X	20q11.21
23-Dx	4	187630729	C	G	1984	101	0.0484	1161	823	58	43	exonic	FAT1	nonsynonymous SNV	FAT1:NM_005245:exon2:c.G253C:p.A85P	4q35.2
42-Dx	4	187518255	C	T	792	43	0.0515	333	459	19	24	exonic	FAT1	nonsynonymous SNV	FAT1:NM_005245:exon25:c.G12439A:p.G4147S	4q35.2
31-Dx	1	120471649	C	T	456	399	0.4667	336	120	280	119	exonic	NOTCH2	nonsynonymous SNV	NOTCH2:NM_024408:exon23:c.G3842A:p.C1281Y	1p12
22-CR	21	36231773	C	A	1091	28	0.025	723	368	14	14	exonic	RUNX1	nonsynonymous SNV	RUNX1:NM_001001890:exon3:c.G530T:p.R177L,RUNX1:NM_001122607:exon3:c.G530T:p.R177L,RUNX1:NM_001754:exon6:c.G611T:p.R204L	21q22.12
6-relapse	3	47103828	G	A	537	76	0.124	187	350	32	44	exonic	SETD2	stopgain	SETD2:NM_001349370:exon13:c.C5986T:p.R1996X,SETD2:NM_014159:exon14:c.C6118T:p.R2040X	3p21.31
1-relapse	9	133753906	G	A	719	490	0.4053	316	403	207	283	exonic	ABL1	nonsynonymous SNV	ABL1:NM_005157:exon8:c.G1375A:p.E459K,ABL1:NM_007313:exon8:c.G1432A:p.E478K	9q34.12
11-relapse	3	47059130	T	A	895	202	0.1841	674	221	150	52	exonic	SETD2	stopgain	SETD2:NM_001349370:exon19:c.A7399T:p.K2467X,SETD2:NM_014159:exon20:c.A7531T:p.K2511X	3p21.31
12-relapse	9	133750358	G	C	1555	148	0.0869	871	684	81	67	exonic	ABL1	nonsynonymous SNV	ABL1:NM_005157:exon7:c.G1189C:p.A397P,ABL1:NM_007313:exon7:c.G1246C:p.A416P	9q34.12
15-relapse	9	133748283	C	T	775	360	0.3172	520	255	233	127	exonic	ABL1	nonsynonymous SNV	ABL1:NM_005157:exon6:c.C944T:p.T315I,ABL1:NM_007313:exon6:c.C1001T:p.T334I	9q34.12
16-relapse	9	133748283	C	T	543	319	0.3701	352	191	201	118	exonic	ABL1	nonsynonymous SNV	ABL1:NM_005157:exon6:c.C944T:p.T315I,ABL1:NM_007313:exon6:c.C1001T:p.T334I	9q34.12
3-relapse	9	133748391	T	C	761	138	0.1535	281	480	51	87	exonic	ABL1	nonsynonymous SNV	ABL1:NM_005157:exon6:c.T1052C:p.M351T,ABL1:NM_007313:exon6:c.T1109C:p.M370T	9q34.12
5-relapse	9	133738357	T	C	653	344	0.345	249	404	141	203	exonic	ABL1	nonsynonymous SNV	ABL1:NM_005157:exon4:c.T757C:p.Y253H,ABL1:NM_007313:exon4:c.T814C:p.Y272H	9q34.12
5-relapse	9	133750319	C	A	1177	124	0.0953	726	451	78	46	exonic	ABL1	nonsynonymous SNV	ABL1:NM_005157:exon7:c.C1150A:p.L384M,ABL1:NM_007313:exon7:c.C1207A:p.L403M	9q34.12
6-relapse	7	148526841	C	A	615	23	0.0361	425	190	14	9	exonic	EZH2	nonsynonymous SNV	EZH2:NM_152998:exon4:c.G346T:p.G116W,EZH2:NM_001203247:exon5:c.G463T:p.G155W,EZH2:NM_001203248:exon5:c.G436T:p.G146W,EZH2:NM_001203249:exon5:c.G436T:p.G146W,EZH2:NM_004456:exon5:c.G463T:p.G155W	7q36.1
6-relapse	9	133748283	C	T	595	84	0.1237	395	200	52	32	exonic	ABL1	nonsynonymous SNV	ABL1:NM_005157:exon6:c.C944T:p.T315I,ABL1:NM_007313:exon6:c.C1001T:p.T334I	9q34.12
7-relapse	9	133748283	C	T	458	310	0.4036	284	174	197	113	exonic	ABL1	nonsynonymous SNV	ABL1:NM_005157:exon6:c.C944T:p.T315I,ABL1:NM_007313:exon6:c.C1001T:p.T334I	9q34.12
